# Supplementary material for: Case Report: MYO5B Homozygous Variant c.2090+3A>T Causes Intron Retention Related to Chronic Cholestasis and Diarrhea
Source: Front Genet. 2022 May 30;13:872836. doi: 10.3389/fgene.2022.872836 (PMC9189387; doi:10.3389/fgene.2022.872836)
Supplement: Supplementary file 1 [file Table2.XLSX]

## Sheet: Sheet1
Table S2: primers used in minigene assay.
Primers	Primer sequence（5’- -3’）
282104-MYO5B-F	gttaggatacggccacttgttat
282511-MYO5B-F	acagtatgggggaaaccacacc
283355-MYO5B-R	aatatctgtgtgtcagtatac
283709-MYO5B-R	aggcctagaagtttgcataac
pcDNA3.1-MYO5B-HindIII-F	ACTTAAGCTTATGCACTTTGACCCAAAGAGAGCAGT
pcDNA3.1-MYO5B-BamHI-R	CGGTGGATCCCTTGATGAGGTTCTCCAGGACAGAC
MYO5B-intron17-F	tatacactgtacctaatgcaaaactcccctgggact
MYO5B-intron17-R	agtcccaggggagttttgcattaggtacagtgtata
GFP-MYO5B-BamHI-R	CGGTGGATCCCTTGATGAGGTTCTCCAGGACAGAC
GFP-MYO5B-HindIII-F	GCTCAAGCTTGGCACTTTGACCCAAAGAGAGCAGT
