# Supplementary material for: Case Report: MYO5B Homozygous Variant c.2090+3A>T Causes Intron Retention Related to Chronic Cholestasis and Diarrhea
Source: Front Genet. 2022 May 30;13:872836. doi: 10.3389/fgene.2022.872836 (PMC9189387; doi:10.3389/fgene.2022.872836)
Supplement: Supplementary file 2 [file Table3.XLSX]

## Sheet: Sheet1
Table S3. The final gene candidates with homozygous variants after exome analysis filtering.
#Chr	Start	End	Ref	Alt	Gene	HGVS_transcript	HGVS_Predicted_Protein	Proband_Zygosity (ref/alt)	Father_Zygosity (ref/alt)	Mother_Zygosity (ref/alt)	phenolyzerScore	OMIM	Phenotype_MIM	OrphaNumber	Orpha	filter	ExonicFunc.refGene	avsnp150	Clinvar	InterVar: InterVar and Evidence	gnomAD_exome_ALL	gnomAD_exome_EAS	gnomAD_genome_ALL	gnomAD_genome_EAS	Freq_ExAC_ALL	Freq_ExAC_EAS	Freq_esp6500siv2_all	Freq_1000g2015aug_all	CADD_raw	CADD_phred	SIFT_score	GERP++_RS	phyloP46way_placental	dbscSNV_ADA_SCORE	dbscSNV_RF_SCORE	Interpro_domain	rmsk	MetaSVM_score
11	76895771	76895790	GGAGGCGGGGACACCAGGGC	-	MYO7A	NM_000260.3:c.3503+11_3503+30del	NP_000251.3:p.?	Hom (4/172)	Het (117/201)	Het (152/159)	0.01039	276903	276900;600060;601317;	90635;90636;231169;886;	90635|Autosomal dominant isolated neurosensory deafness type DFNA<br>Autosomal dominant isolated neurosensory hearing loss type DFNA<br>Autosomal dominant isolated sensorineural deafness type DFNA<br>Autosomal dominant isolated sensorineural hearing loss type DFNA<br>Autosomal dominant non-syndromic neurosensory deafness type DFNA<br>Autosomal dominant non-syndromic neurosensory hearing loss type…	PASS	frameshift deletion	.	unknown	InterVar: Likely pathogenic	.	.	.	.	.	.	.	.	.	.	.	.	.	.	.	.	.	.
15	85383169	85383169	G	T	ALPK3	NM_020778.4:c.1265G>T	NP_065829.3:p.(Arg422Leu)	Hom (3/406)	Het (147/185)	Het (187/177)	0.001114	617608	.			PASS	nonsynonymous SNV	.	unknown	InterVar: Uncertain significance	.	.	3.234e-05	0.0006	.	.	.	.	6.988	33	0	4.95	.	.	.	.	.	-0.036
15	89857856	89857856	G	A	FANCI	NM_001113378.1:c.3734G>A	NP_001106849.1:p.(Arg1245Gln)	Hom (1/232)	Het (178/127)	Het (68/126)	0.009512	611360	609053;	84;	84|Fanconi pancytopenia|1-9 / 1 000 000|Autosomal recessive<br>or&nbsp;X-linked recessive|Childhood|227645 227646 227650 300514 600901 603467 609053 609054 610832 613390 613951 614082 614083 615272 616435 ~	PASS	nonsynonymous SNV	rs771758909	unknown	InterVar: Uncertain significance	4.062e-06	0	.	.	8.239e-06	0	.	.	7.923	35	0.021	5.26	.	.	.	FANCI solenoid 4 domain	.	0.549
18	47455879	47455879	T	A	MYO5B	NM_001080467.2:c.2090+3A>T	NP_001073936.1:p.?	Hom (0/69)	Het (52/43)	Het (61/36)	1	606540	251850;	2290;	2290|Congenital microvillous atrophy<br>Congenital microvillus atrophy<br>MVID<br>Microvillous inclusion disease|<1 / 1 000 000|Autosomal recessive|Infancy<br>Neonatal|251850 ~	PASS	.	.	unknown	InterVar: Uncertain significance	.	.	.	.	.	.	.	.	.	.	.	.	.	0.9999	0.902	.	.	.
19	41622108	41622108	-	C	CYP2F1	NM_000774.4:c.15dup	NP_000765.2:p.(Thr6HisfsTer22)	Hom (16/303)	Het (163/172)	Het (157/153)	0.01539	124070	.			PASS	frameshift insertion	.	unknown	InterVar: Uncertain significance	.	.	.	.	.	.	.	.	.	.	.	.	.	.	.	.	.	.
20	126314	126315	CC	-	DEFB126	NM_030931.3:c.317_318del	NP_112193.1:p.(Pro106ArgfsTer?)	Hom (8/318)	Het (167/173)	Het (212/157)	0.00846	.	.			PASS	frameshift deletion	.	unknown	InterVar: Uncertain significance	.	.	.	.	.	.	.	.	.	.	.	.	.	.	.	.	.	.
