# Supplementary material for: Case Report: MYO5B Homozygous Variant c.2090+3A>T Causes Intron Retention Related to Chronic Cholestasis and Diarrhea
Source: Front Genet. 2022 May 30;13:872836. doi: 10.3389/fgene.2022.872836 (PMC9189387; doi:10.3389/fgene.2022.872836)
Supplement: Supplementary file 4 [file Table1.xlsx]

## Sheet: Sheet1
Table S1: Summary of clinical phenotypes, turnaround times in hospital and genetic testing results.
Age	New phenotype	Hospital turn-around days	PICU Turn-around days	Genetic testing
0-2 months	Prolonged jaundice
6 months	Diarrhea, Infantile Rotavirus enteritis, Metabolic acidosis, Cholelithiasis	10	7	Inborn errors of metabolism: negative
1 year	Mild diarrhea, Hepatic cysts of left lobe, Enlarged liver
1.5 year	Fracture of femur			ATP8B: negative, ABCB11: negative
2 years	Pruritus, Cholestasis, Yellow skin, Hypocalcaemia
2.5 years	Bloody stool, Malnutrition, anemia, Abnormality of coagulation		4
2.8 years	Watery stool		8
3 years	Watery stool	5	4
5.5 years	Corneal opacity of left eye, Chronic mild diarrhea
6 years	Left eye blindness, Corneal opacity of right eye, Growth delay			Hepatic panel: negative
6.8 years	Liver cirrhosis, Portal hypertension, Splenomegaly, Encephaledema, Proteinuria, Short stature			Exome Sequencing: positive (MVID diagnosed)
7 years	Sepsis, Decompensated cirrhosis, Abnormality of coagulation, Anemia	10
9 years	Atopic dermatitis, Hypokalemia, Bronchopneumonia	7
PICU: Pediatric Intensive Care Unit
